# Supplementary material for: Cognitive Impairment in Convalescent COVID-19 Patients Undergoing Multidisciplinary Rehabilitation: The Association with the Clinical and Functional Status
Source: Healthcare (Basel). 2022 Mar 4;10(3):480. doi: 10.3390/healthcare10030480 (PMC8950669; doi:10.3390/healthcare10030480)
Supplement: Supplementary file 1 [file healthcare-10-00480-s001.zip]

Archive with 1 entries (1 files):
- healthcare-1593088-supplementary.pdf
